# Supplementary material for: Effectiveness of AI-Supported Game-Based Learning: A Systematic Review of Outcomes, Challenges, and Future Directions
Source: Behav Sci (Basel). 2026 Jun 24;16(7):1050. doi: 10.3390/bs16071050 (PMC13403963; doi:10.3390/bs16071050)
Supplement: Supplementary file 1 [file behavsci-16-01050-s001.zip]

Archive with 1 entries (1 files):
- behavsci-4362594-supplementary.pdf
